# Supplementary material for: Silver Nanoparticle Regulates Salt Tolerance in Wheat Through Changes in ABA Concentration, Ion Homeostasis, and Defense Systems
Source: Biomolecules. 2020 Nov 2;10(11):1506. doi: 10.3390/biom10111506 (PMC7694077; doi:10.3390/biom10111506)
Supplement: Supplementary file 1 [file biomolecules-10-01506-s001.zip]

Archive with 1 entries (1 files):
- biomolecules-969257-supplementary.docx
